# Supplementary material for: Evaluation of Load and Stress Distribution for a Novel Design of Maxillary Protraction Facemask by Finite Element Analysis
Source: J Clin Med. 2025 Apr 14;14(8):2676. doi: 10.3390/jcm14082676 (PMC12028103; doi:10.3390/jcm14082676)
Supplement: Supplementary file 1 [file jcm-14-02676-s001.zip]

Archive with 1 entries (1 files):
- jcm-3542057-supplementary.pdf
